# Supplementary material for: Detecting the Pre-Disease State of Single Sample Through the Change in Local Network Enrichment Level
Source: Genes (Basel). 2026 Apr 3;17(4):425. doi: 10.3390/genes17040425 (PMC13116558; doi:10.3390/genes17040425)
Supplement: Supplementary file 1 [file genes-17-00425-s001.zip › Supplementary Table S1.xlsx]

## Sheet: LNE_genes_influenza
	Subject 01	Subject 05	Subject 06	Subject 07	Subject 08	Subject 09	Subject 12	Subject 13	Subject 15
1	BUB1B	RSAD2	HSPH1	PSMB8	PSMB9	MX1	ISG15	UBC	MX1
2	CDK1	MX1	ACTG1	ISG15	STAT1	IFIT3	DDX60	SEC24B	IFIT1
3	CDC20	IFIT3	DNAJA1	IFIT3	PSMB8	IFIT2	IFI44	NCBP1	IFI44
4	TOP2A	ISG15	SAMHD1	PSMB9	IFIT3	ISG15	MX1	XPO1	IFIT3
5	BUB1	IFIT1	GAPDH	RSAD2	GBP2	RSAD2	OAS2	CDH11	DDX60
6	DLGAP5	IFI44	TWF2	IFI44	PSME2	IFIT1	IFIT1	MYL1	ISG15
7	KIF11	DDX60	HSPA1B	IFIT1	MX1	IFI44	IFIT3	AGFG1	RSAD2
8	ALB	IFIT5	TBK1	PSMA4	PSME1	OASL	OAS1	RANBP2	IFIT2
9	KIF20A	IFIT2	PSMB8	MX1	PSMB10	STAT1	RSAD2	SMG1	GBP1
10	AHSG	STAT1	FEZ1	IFIH1	DDX60	OAS2	IFIT2	HNRNPC	OAS2
11	ASPM	OAS2	DDX60	IFIT2	PSMB3	OAS1	OAS3	FGF1	IFIT5
12	PBK	HERC5	PSMB9	DDX60	IFIT5	BST2	HERC6	RMND5B	OAS1
13	TPX2	GBP1	RGS14	AZI2	POMP	HERC5	IFIH1	NUP153	STAT1
14	CENPF	OASL	FRAT1	RPRD2	IFIT1	IFI44L	RTP4	GNG4	OAS3
15	BIRC5	OAS3	PGD	IFIT5	ISG15	OAS3	IFIT5	HSP90B1	OASL
16	CCNB2	HERC6	JAK2	OAS1	ATP7B	RTP4	IFI44L	STXBP5L	IFI44L
17	CCNB1	OAS1	TAP2	XAF1	RSAD2	XAF1	SAMHD1	EFNA3	HERC5
18	FN1	IFI6	CAP1	STAT1	GBP1	DDX60	OASL	WDR26	XAF1
19	TTK	IFI44L	MRPL17	VCL	IFI44	MX2	IFI6	RBM8A	HERC6
20	MELK	XAF1	OSM	OAS2	VCL	GBP1	HERC5	MED13L	IFIH1
21	AURKB	PSMB9	CLIC4	CASP1	OAS2	IFIT5	GBP1	RBM25	BST2
22	KIF15	RTP4	IFIT3	SAMD9	IFIT2	PSMB9	XAF1	GDNF	IFI6
23	KIF4A	MX2	MYO9B	GBP1	IFITM3	TRIM22	EXOSC9	DLG4	RTP4
24	KIF14	IFIH1	ACTB	HERC5	OAS1	SAMD9	PSMB9	TRH	ISG20
25	APOH	SAMD9	CASP1	RTP4	IL1B	IFI6	SAMD9	NUP133	CDK11A
26	PMEL	IRF9	CD93	GALNT3	IFI6	PSMA1	CYP1A1	CDKN2B	L2HGDH
27	APOA1	PSMB8	ISG15	OAS3	IFNAR1	IFIH1	BST2	HSD3B2	WDR6
28	CCNA2	ISG20	ZYX	HERC6	OASL	SMARCD1	BCL2L14	HMGCR	GBP2
29	NCAPG	GBP2	C1GALT1C1	OASL	RTP4	IFITM3	ISG20	USP15	MX2
30	CDKN3	CCL8	MRPL4	BST2	OAS3	EIF2AK2	PSMB8	GNG3	TRIM22
31	NUSAP1	PSMB10	FRAT2	CUL4B	TRIM22	KDM5C	UBXN7	VPS4B	IFITM3
32	HMMR	TRIM22	C1GALT1	IFI44L	APOF	PSMB8	APOBEC3G	SEC23A	SAMHD1
33	COL1A2	IFITM3	RING1	PSMA6	CALCOCO2	HERC6	IRF2	CACNA1G	IFITM1
34	TF	BST2	MANBA	GNAS	VAMP3	CFLAR	STAT1	ABI2	SAMD9
35	KIF2C	EIF2AK2	GCNT1	DNAJA1	TLR4	CROCC	LLGL2	SOX11	ACTG1
36	TYRP1	SAMHD1	CORO1A	TBK1	IRF9	SCARB2	CYP1A2	WAPL	LRRC14
37	PRC1	POMP	LGALS8	CASP4	MCM5	ISG20	MX2	EIF4A3	LSM2
38	CEP55	GALNT3	STAT1	CCL8	ISG20	POU2F2	CYP3A7	GNB1	PABPN1
39	KIF23	SAFB2	GALNT3	MX2	MX2	NMI	HDAC1	FYCO1	SH2D3A
40	CENPE	IFI35	PFN1	PSMB10	PSMA2	PSME1	VAV1	ANP32A	IRF9
41	TRIP13	IRF7	ARHGDIB	IFI6	IRAK4	ARID1A	EXOSC10	RBM39	SYN2
42	AMBP	PSMA1	DBN1	STX16	HERC5	PSMB10	LGALS8	KLHL24	NOP56
43	FGG	TAP1	SULT1A2	STX8	XAF1	TYK2	IKBKB	PLXNB1	NUBP2
44	IGFBP1	PSMG2	SMAD3	RAB33B	SAMD9	FAS	ATF7IP	BMP5	GATAD1
45	FBN1	POLE	OAS2	LY96	ATG3	IRF9	DHX58	BTC	PRPF3
46	FGA	APOBEC3G	MFNG	SAMHD1	DDIT4	GBP2	CCL8	DNAJC10	KEAP1
47	AFP	PSME2	MAPK3	CFL1	PSMA6	TRIM25	SSB	ARID4A	HARS1
48	CDCA8	RGL1	SCARB2	TLR4	PSMA5	PDE1A	PRPF8	ARMC8	U2AF2
49	CENPA	NMI	MAP4K2	CFLAR	IRF7	ASPM	COQ8A	HCN4	PLCB2
50	APOA2	CXCL8	KARS1	ISG20	EIF2AK2	CEP164	UBL4A	NUP98	SAP130
