# Supplementary material for: Detecting the Pre-Disease State of Single Sample Through the Change in Local Network Enrichment Level
Source: Genes (Basel). 2026 Apr 3;17(4):425. doi: 10.3390/genes17040425 (PMC13116558; doi:10.3390/genes17040425)
Supplement: Supplementary file 1 [file genes-17-00425-s001.zip › Supplementary Table S2.xlsx]

## Sheet: LNE_genes_tumor
	BRCA	ESCA	READ	STAD
1	CDK1	DLGAP5	MAGEA3	RPS4Y1
2	CDC20	BUB1	MAGEA6	DDX3Y
3	DLGAP5	ADH1B	CD79A	KDM5D
4	BUB1	CDC20	MS4A1	USP9Y
5	BUB1B	BUB1B	SPIB	COL10A1
6	CCNB1	KIF11	ZG16	KRT6A
7	TPX2	KIF20A	MAGEA12	ZFY
8	KIF20A	RPS4Y1	SLC4A4	COL11A1
9	ASPM	KRT13	CHGA	UTY
10	PBK	BIRC5	POU2AF1	PRKY
11	PLK1	CDK1	CLCA1	EIF1AY
12	KIF4A	CEP55	CST1	CD79A
13	CCNB2	CCNB1	NOTUM	SPRR1B
14	BIRC5	KDM5D	ADH1B	KRT6B
15	MELK	ISG15	KLK8	KRT16
16	KIF2C	PLK1	GUCA2A	CST1
17	NUF2	HOXC10	FZD10	BUB1B
18	CENPF	EIF1AY	ADH1C	MAGEA12
19	KIF14	KIF4A	LGI1	CD19
20	TOP2A	MAGEA3	NKD1	BUB1
21	KIF11	KIF14	CLDN1	MUC2
22	NUSAP1	NUF2	ADH1A	MUC6
23	CDCA3	DDX3Y	GUCA2B	CENPF
24	KIF18B	SPAG5	ADIPOQ	COL1A1
25	CKAP2L	TPX2	FCGBP	SPRR3
26	EXO1	KIF2C	PHOX2B	LTF
27	CEP55	USP9Y	FCRLA	MAGEA3
28	PKMYT1	MMP1	COL10A1	HOXC9
29	AURKB	PRKY	P2RX1	PKP1
30	DEPDC1	CENPF	CNR1	MMP11
31	KIF15	ASPM	PSAT1	TPX2
32	HJURP	KRT16	CLCA4	KRT5
33	E2F8	AURKB	TNFRSF17	POU2AF1
34	ANLN	KIF18B	DPP10	PRSS1
35	FOXM1	MAGEA6	CSAG1	HOXA11
36	PTTG1	KIF23	B4GALNT2	PIGR
37	UBE2C	DEPDC1B	KCNA3	KLK7
38	CCNA2	ZFY	PAX7	DSG3
39	DEPDC1B	CDC45	SCN7A	MAGEA6
40	NDC80	UTY	NAP1L2	DSG1
41	ADH1B	CKAP2L	GP2	ASPM
42	MKI67	CDCA2	BCHE	CYP2E1
43	TTK	CDKN3	BAAT	CR2
44	SPAG5	NUSAP1	NEFL	TMSB4Y
45	SCN3B	KRT17	SLC7A5	KIF14
46	KIF23	TM4SF19	MEOX1	A2ML1
47	CENPE	MCM2	FGB	CD8A
48	COL10A1	MMP3	VIP	NUF2
49	ADH1A	FOXM1	KCNMA1	NLGN4Y
50	CIDEA	UBE2C	INA	HOXC10
